# Supplementary material for: Tunable translational control using site-specific unnatural amino acid incorporation in Escherichia coli
Source: PeerJ. 2015 Apr 28;3:e904. doi: 10.7717/peerj.904 (PMC4419535; doi:10.7717/peerj.904)
Supplement: Supplemental Information 3 [file peerj-03-904-s006.xlsx]

## Sheet: Sheet1
	EGFP fluorescence data (histogram)
	Yusuke Kato
	2015-01-26
	3 x 10-4 M IY				1 x 10-6 M IY				0 IY
	Bacterial cell sample number	Mean fluorescence (a.u. / pixel)			Bacterial cell sample number	Mean fluorescence (a.u. / pixel)			Bacterial cell sample number	Mean fluorescence (a.u. / pixel)
	1	16.322			1	3.31			1	2.053
	2	33.057			2	5.2			2	2.358
	3	33.551			3	5.75			3	2.375
	4	46.128			4	7.93			4	3.806
	5	47.008			5	8.242			5	4.924
	6	47.202			6	9.071			6	6.196
	7	50.467			7	9.108			7	6.206
	8	50.614			8	9.667			8	7.111
	9	50.949			9	10.133			9	7.875
	10	52.977			10	10.931			10	9.042
	11	53.306			11	11.14			11	9.583
	12	55.852			12	11.404			12	10.061
	13	56.556			13	12.288			13	10.158
	14	56.978			14	12.609			14	10.237
	15	59.539			15	12.725			15	10.484
	16	60.536			16	13.3			16	10.735
	17	60.676			17	13.694			17	10.857
	18	61.303			18	13.705			18	11.097
	19	62			19	13.872			19	11.247
	20	62.347			20	14.079			20	11.325
	21	62.422			21	14.206			21	11.364
	22	62.436			22	14.641			22	11.419
	23	63.223			23	14.674			23	11.425
	24	63.624			24	14.683			24	11.71
	25	63.759			25	14.689			25	11.725
	26	64.288			26	14.789			26	11.778
	27	64.466			27	14.838			27	11.861
	28	64.562			28	15			28	11.914
	29	64.565			29	15.119			29	12.186
	30	64.938			30	15.132			30	12.196
	31	65.09			31	15.615			31	12.278
	32	65.385			32	15.65			32	12.385
	33	65.388			33	15.727			33	12.686
	34	65.589			34	16.214			34	12.694
	35	65.701			35	16.306			35	12.811
	36	65.719			36	16.35			36	12.833
	37	66.173			37	16.377			37	12.854
	38	66.233			38	16.471			38	12.923
	39	66.355			39	16.474			39	13.225
	40	66.602			40	16.49			40	13.231
	41	66.604			41	16.64			41	13.25
	42	66.929			42	16.788			42	13.594
	43	67.01			43	16.812			43	13.625
	44	67.087			44	16.839			44	13.727
	45	67.129			45	16.854			45	13.771
	46	67.133			46	16.902			46	13.794
	47	67.329			47	17.064			47	13.806
	48	67.392			48	17.147			48	13.833
	49	67.765			49	17.147			49	13.927
	50	67.971			50	17.218			50	13.947
	51	68.133			51	17.333			51	14
	52	68.3			52	17.459			52	14.019
	53	68.537			53	17.625			53	14.026
	54	68.882			54	17.7			54	14.054
	55	68.92			55	17.769			55	14.095
	56	69.198			56	17.775			56	14.097
	57	69.352			57	17.978			57	14.204
	58	69.372			58	18.149			58	14.357
	59	69.48			59	18.232			59	14.412
	60	69.607			60	18.28			60	14.484
	61	69.618			61	18.379			61	14.533
	62	69.714			62	18.436			62	14.534
	63	69.979			63	18.5			63	14.543
	64	70.235			64	18.5			64	14.581
	65	70.304			65	18.55			65	14.591
	66	70.479			66	18.559			66	14.63
	67	70.623			67	19.153			67	14.636
	68	70.64			68	19.255			68	14.674
	69	70.646			69	19.262			69	14.684
	70	70.721			70	19.286			70	14.719
	71	70.858			71	19.408			71	14.786
	72	70.916			72	19.413			72	14.824
	73	70.956			73	19.556			73	14.905
	74	71.004			74	19.767			74	15.031
	75	71.103			75	19.9			75	15.109
	76	71.213			76	20.079			76	15.121
	77	71.217			77	20.079			77	15.171
	78	71.253			78	20.157			78	15.208
	79	71.292			79	20.2			79	15.265
	80	71.473			80	20.264			80	15.3
	81	71.531			81	20.395			81	15.305
	82	71.546			82	20.417			82	15.441
	83	71.597			83	20.474			83	15.516
	84	71.728			84	20.517			84	15.65
	85	71.741			85	20.519			85	15.735
	86	71.866			86	20.573			86	15.787
	87	71.967			87	21.024			87	15.839
	88	71.989			88	21.035			88	15.853
	89	72.006			89	21.081			89	15.878
	90	72.016			90	21.193			90	15.961
	91	72.292			91	21.213			91	16.021
	92	72.329			92	21.269			92	16.065
	93	72.374			93	21.293			93	16.077
	94	72.407			94	21.298			94	16.25
	95	72.433			95	21.353			95	16.256
	96	72.44			96	21.357			96	16.279
	97	72.484			97	21.389			97	16.323
	98	72.713			98	21.4			98	16.361
	99	72.824			99	21.5			99	16.37
	100	72.964			100	21.592			100	16.375
	101	73.009			101	21.739			101	16.425
	102	73.016			102	21.854			102	16.484
	103	73.069			103	21.902			103	16.541
	104	73.11			104	22			104	16.673
	105	73.124			105	22.019			105	16.761
	106	73.184			106	22.154			106	16.833
	107	73.207			107	22.185			107	16.861
	108	73.319			108	22.2			108	16.865
	109	73.495			109	22.208			109	16.917
	110	73.653			110	22.286			110	16.949
	111	73.676			111	22.339			111	16.968
	112	73.719			112	22.444			112	17
	113	73.867			113	22.581			113	17.059
	114	73.949			114	22.628			114	17.087
	115	73.959			115	22.635			115	17.095
	116	74.088			116	22.771			116	17.131
	117	74.251			117	22.837			117	17.136
	118	74.558			118	22.838			118	17.156
	119	74.623			119	22.906			119	17.194
	120	74.725			120	23			120	17.2
	121	74.746			121	23.056			121	17.204
	122	75.008			122	23.164			122	17.231
	123	75.092			123	23.18			123	17.267
	124	75.186			124	23.184			124	17.323
	125	75.247			125	23.22			125	17.333
	126	75.323			126	23.227			126	17.339
	127	75.419			127	23.362			127	17.343
	128	75.434			128	23.529			128	17.355
	129	75.496			129	23.72			129	17.362
	130	75.52			130	23.738			130	17.364
	131	75.521			131	23.878			131	17.391
	132	75.543			132	23.906			132	17.419
	133	75.634			133	24.02			133	17.438
	134	75.897			134	24.101			134	17.464
	135	76.149			135	24.122			135	17.486
	136	76.193			136	24.196			136	17.492
	137	76.327			137	24.216			137	17.528
	138	76.346			138	24.326			138	17.589
	139	76.473			139	24.49			139	17.6
	140	76.478			140	24.493			140	17.639
	141	76.493			141	24.523			141	17.692
	142	76.595			142	24.625			142	17.698
	143	76.611			143	24.667			143	17.738
	144	76.749			144	24.826			144	17.771
	145	76.94			145	24.838			145	17.795
	146	77.067			146	25.06			146	17.839
	147	77.094			147	25.109			147	17.921
	148	77.245			148	25.209			148	18.056
	149	77.246			149	25.217			149	18.078
	150	77.265			150	25.333			150	18.094
	151	77.389			151	25.588			151	18.152
	152	77.421			152	25.673			152	18.194
	153	77.421			153	25.679			153	18.273
	154	77.453			154	25.7			154	18.281
	155	77.578			155	25.711			155	18.327
	156	77.599			156	25.763			156	18.328
	157	77.616			157	25.767			157	18.352
	158	77.641			158	25.947			158	18.361
	159	77.642			159	26.017			159	18.366
	160	77.723			160	26.378			160	18.419
	161	77.871			161	26.404			161	18.421
	162	78.026			162	26.51			162	18.515
	163	78.272			163	26.51			163	18.545
	164	78.295			164	26.579			164	18.559
	165	78.352			165	26.895			165	18.596
	166	78.597			166	26.918			166	18.619
	167	78.6			167	27.045			167	18.643
	168	78.674			168	27.059			168	18.682
	169	78.89			169	27.438			169	18.691
	170	78.977			170	27.488			170	18.703
	171	79.014			171	27.694			171	18.8
	172	79.038			172	27.738			172	18.8
	173	79.293			173	27.754			173	18.833
	174	79.559			174	27.78			174	18.844
	175	79.63			175	28.189			175	18.853
	176	79.952			176	28.214			176	18.895
	177	80			177	28.222			177	18.933
	178	80.051			178	28.277			178	18.95
	179	80.143			179	28.327			179	18.98
	180	80.167			180	28.418			180	18.981
	181	80.233			181	28.483			181	19.036
	182	80.544			182	28.523			182	19.057
	183	80.636			183	28.693			183	19.061
	184	80.667			184	28.71			184	19.122
	185	80.699			185	28.725			185	19.15
	186	80.87			186	28.738			186	19.171
	187	80.928			187	28.821			187	19.193
	188	80.939			188	28.865			188	19.2
	189	81.06			189	28.907			189	19.235
	190	81.273			190	28.917			190	19.237
	191	81.332			191	28.93			191	19.273
	192	81.431			192	28.977			192	19.311
	193	81.531			193	28.98			193	19.344
	194	81.756			194	29.143			194	19.373
	195	81.763			195	29.188			195	19.381
	196	81.787			196	29.284			196	19.4
	197	81.805			197	29.299			197	19.4
	198	81.986			198	29.378			198	19.408
	199	82.056			199	29.379			199	19.412
	200	82.101			200	29.429			200	19.42
	201	83.023			201	29.5			201	19.429
	202	83.049			202	29.529			202	19.462
	203	83.432			203	29.537			203	19.569
	204	83.566			204	29.622			204	19.576
	205	83.998			205	29.647			205	19.615
	206	84.142			206	29.698			206	19.683
	207	84.278			207	29.761			207	19.692
	208	84.366			208	29.784			208	19.735
	209	84.414			209	29.804			209	19.796
	210	84.455			210	29.814			210	19.811
	211	84.483			211	29.866			211	19.848
	212	84.612			212	29.882			212	19.879
	213	84.72			213	30.018			213	19.912
	214	84.762			214	30.025			214	19.917
	215	84.869			215	30.026			215	19.962
	216	84.87			216	30.222			216	19.968
	217	85.029			217	30.228			217	19.981
	218	85.092			218	30.604			218	20.018
	219	85.161			219	30.897			219	20.024
	220	85.504			220	30.903			220	20.031
	221	85.594			221	31.224			221	20.062
	222	85.64			222	31.518			222	20.146
	223	85.903			223	31.578			223	20.179
	224	85.989			224	31.593			224	20.2
	225	86.374			225	31.672			225	20.27
	226	86.409			226	31.674			226	20.356
	227	86.417			227	31.787			227	20.36
	228	86.637			228	31.915			228	20.4
	229	86.857			229	31.939			229	20.406
	230	86.893			230	31.95			230	20.419
	231	86.934			231	32			231	20.441
	232	87.333			232	32.018			232	20.519
	233	87.416			233	32.073			233	20.524
	234	87.494			234	32.289			234	20.564
	235	87.861			235	32.367			235	20.667
	236	88			236	32.375			236	20.674
	237	88.216			237	32.455			237	20.698
	238	88.217			238	32.475			238	20.75
	239	88.333			239	32.49			239	20.766
	240	88.336			240	32.491			240	20.82
	241	88.386			241	32.557			241	20.83
	242	88.511			242	32.667			242	20.853
	243	88.651			243	32.671			243	20.961
	244	88.969			244	32.687			244	20.981
	245	89.057			245	32.723			245	21.083
	246	89.066			246	32.758			246	21.1
	247	89.307			247	32.803			247	21.108
	248	90.347			248	32.833			248	21.114
	249	90.667			249	32.845			249	21.14
	250	90.713			250	32.909			250	21.2
	251	90.956			251	32.934			251	21.205
	252	91.103			252	33.047			252	21.268
	253	91.488			253	33.058			253	21.27
	254	92.405			254	33.061			254	21.296
	255	93.168			255	33.121			255	21.347
	256	93.323			256	33.145			256	21.437
	257	93.449			257	33.153			257	21.494
	258	93.98			258	33.167			258	21.514
	259	94.402			259	33.236			259	21.758
	260	94.492			260	33.355			260	21.769
	261	95.471			261	33.397			261	21.772
	262	95.857			262	33.429			262	21.816
	263	97.612			263	33.453			263	21.849
	264	97.863			264	33.561			264	21.863
	265	97.992			265	33.667			265	21.872
	266	98.659			266	33.736			266	21.923
	267	99.766			267	33.74			267	22.079
					268	33.746			268	22.15
		av F			269	33.75			269	22.176
					270	33.812			270	22.219
					271	33.871			271	22.273
					272	33.892			272	22.294
					273	33.925			273	22.325
					274	33.934			274	22.326
					275	33.978			275	22.407
					276	34			276	22.412
					277	34.034			277	22.424
					278	34.161			278	22.441
					279	34.164			279	22.452
					280	34.241			280	22.532
					281	34.415			281	22.655
					282	34.44			282	22.75
					283	34.529			283	22.768
					284	34.543			284	22.775
					285	34.578			285	22.778
					286	34.593			286	22.846
					287	34.632			287	22.857
					288	34.719			288	22.886
					289	34.8			289	22.926
					290	34.836			290	22.933
					291	34.846			291	23.032
					292	34.852			292	23.057
					293	34.942			293	23.1
					294	35.141			294	23.246
					295	35.302			295	23.294
					296	35.353			296	23.314
					297	35.354			297	23.326
					298	35.367			298	23.333
					299	35.38			299	23.353
					300	35.481			300	23.364
					301	35.534			301	23.364
					302	35.623			302	23.387
					303	35.632			303	23.391
					304	35.673			304	23.429
					305	35.81			305	23.458
					306	35.815			306	23.65
					307	35.862			307	23.789
					308	35.903			308	23.808
					309	35.978			309	23.904
					310	36.093			310	23.913
					311	36.122			311	23.932
					312	36.129			312	23.938
					313	36.143			313	23.952
					314	36.327			314	23.973
					315	36.357			315	24
					316	36.472			316	24.025
					317	36.593			317	24.078
					318	36.618			318	24.105
					319	36.782			319	24.111
					320	36.9			320	24.123
					321	37.057			321	24.136
					322	37.1			322	24.143
					323	37.185			323	24.2
					324	37.195			324	24.211
					325	37.257			325	24.246
					326	37.292			326	24.258
					327	37.318			327	24.286
					328	37.322			328	24.338
					329	37.415			329	24.42
					330	37.434			330	24.486
					331	37.462			331	24.59
					332	37.465			332	24.596
					333	37.568			333	24.605
					334	37.606			334	24.621
					335	37.7			335	24.659
					336	37.738			336	24.7
					337	37.826			337	24.75
					338	37.877			338	24.789
					339	37.974			339	24.831
					340	37.992			340	24.846
					341	38.145			341	24.854
					342	38.186			342	24.881
					343	38.195			343	24.895
					344	38.333			344	24.907
					345	38.393			345	25.018
					346	38.491			346	25.022
					347	38.64			347	25.043
					348	38.661			348	25.094
					349	38.672			349	25.171
					350	38.794			350	25.25
					351	38.798			351	25.289
					352	38.825			352	25.297
					353	38.833			353	25.429
					354	38.839			354	25.441
					355	39.036			355	25.462
					356	39.087			356	25.47
					357	39.1			357	25.5
					358	39.133			358	25.5
					359	39.216			359	25.659
					360	39.254			360	25.731
					361	39.327			361	25.767
					362	39.357			362	25.786
					363	39.39			363	25.86
					364	39.431			364	25.915
					365	39.525			365	26
					366	39.589			366	26.06
					367	39.731			367	26.075
					368	39.815			368	26.098
					369	39.871			369	26.125
					370	39.907			370	26.171
					371	39.98			371	26.186
					372	40			372	26.191
					373	40.061			373	26.234
					374	40.234			374	26.256
					375	40.316			375	26.286
					376	40.365			376	26.286
					377	40.367			377	26.289
					378	40.382			378	26.342
					379	40.532			379	26.359
					380	40.643			380	26.375
					381	40.663			381	26.426
					382	40.705			382	26.426
					383	40.717			383	26.449
					384	40.8			384	26.462
					385	40.912			385	26.473
					386	41.224			386	26.558
					387	41.233			387	26.667
					388	41.318			388	26.68
					389	41.365			389	26.741
					390	41.411			390	26.754
					391	41.425			391	26.759
					392	41.492			392	26.804
					393	41.551			393	26.816
					394	41.741			394	26.852
					395	41.776			395	26.878
					396	41.798			396	26.903
					397	41.83			397	26.906
					398	41.942			398	26.943
					399	42.029			399	27.045
					400	42.127			400	27.068
					401	42.209			401	27.145
					402	42.426			402	27.164
					403	42.472			403	27.179
					404	42.574			404	27.191
					405	42.832			405	27.22
					406	42.833			406	27.31
					407	42.838			407	27.357
					408	43			408	27.406
					409	43.101			409	27.472
					410	43.111			410	27.486
					411	43.116			411	27.547
					412	43.265			412	27.559
					413	43.293			413	27.618
					414	43.311			414	27.632
					415	43.357			415	27.667
					416	43.366			416	27.667
					417	43.393			417	27.69
					418	43.415			418	27.744
					419	43.446			419	27.746
					420	43.507			420	27.795
					421	43.849			421	27.833
					422	43.854			422	27.844
					423	43.898			423	27.889
					424	43.973			424	27.889
					425	44.021			425	27.891
					426	44.145			426	27.895
					427	44.149			427	27.909
					428	44.194			428	27.913
					429	44.3			429	27.961
					430	44.383			430	28.104
					431	44.491			431	28.107
					432	44.718			432	28.412
					433	44.728			433	28.479
					434	44.738			434	28.49
					435	44.773			435	28.574
					436	44.859			436	28.633
					437	44.864			437	28.634
					438	44.87			438	28.643
					439	45.16			439	28.651
					440	45.247			440	28.725
					441	45.303			441	28.759
					442	45.309			442	28.824
					443	45.315			443	28.825
					444	45.319			444	28.827
					445	45.375			445	29.061
					446	45.377			446	29.095
					447	45.468			447	29.098
					448	45.549			448	29.118
					449	45.581			449	29.238
					450	45.611			450	29.36
					451	45.62			451	29.397
					452	45.643			452	29.422
					453	45.729			453	29.459
					454	45.931			454	29.575
					455	45.971			455	29.75
					456	46.053			456	29.75
					457	46.163			457	29.797
					458	46.259			458	29.914
					459	46.367			459	30
					460	46.382			460	30.022
					461	46.389			461	30.042
					462	46.472			462	30.065
					463	46.575			463	30.158
					464	46.676			464	30.191
					465	46.823			465	30.333
					466	46.89			466	30.38
					467	46.91			467	30.381
					468	46.92			468	30.442
					469	46.943			469	30.486
					470	47			470	30.561
					471	47			471	30.569
					472	47.048			472	30.721
					473	47.116			473	30.75
					474	47.143			474	30.754
					475	47.167			475	30.913
					476	47.19			476	30.914
					477	47.374			477	30.938
					478	47.386			478	30.94
					479	47.407			479	30.959
					480	47.53			480	30.961
					481	47.62			481	30.97
					482	47.642			482	31.196
					483	47.791			483	31.261
					484	47.828			484	31.333
					485	47.958			485	31.34
					486	48.018			486	31.395
					487	48.043			487	31.476
					488	48.059			488	31.711
					489	48.091			489	31.731
					490	48.275			490	31.754
					491	48.383			491	31.889
					492	48.456			492	31.912
					493	48.483			493	31.935
					494	48.612			494	31.976
					495	48.627			495	31.985
					496	48.653			496	32.022
					497	48.762			497	32.04
					498	48.785			498	32.154
					499	48.819			499	32.175
					500	48.921			500	32.306
					501	48.929			501	32.479
					502	48.986			502	32.742
					503	49			503	32.794
					504	49.074			504	32.81
					505	49.24			505	32.846
					506	49.302			506	32.915
					507	49.328			507	32.985
					508	49.582			508	33.137
					509	49.604			509	33.271
					510	49.878			510	33.333
					511	50			511	33.353
					512	50.133			512	33.489
					513	50.185			513	33.535
					514	50.195			514	33.548
					515	50.226			515	33.607
					516	50.312			516	33.634
					517	50.342			517	33.698
					518	50.38			518	33.789
					519	50.462			519	33.807
					520	50.571			520	34
					521	50.641			521	34
					522	50.649			522	34.083
					523	50.667			523	34.145
					524	50.761			524	34.426
					525	50.795			525	34.457
					526	50.935			526	34.519
					527	50.966			527	34.679
					528	51.016			528	34.708
					529	51.019			529	34.734
					530	51.034			530	34.8
					531	51.069			531	34.896
					532	51.283			532	34.973
					533	51.286			533	35.034
					534	51.386			534	35.034
					535	51.444			535	35.038
					536	51.554			536	35.1
					537	51.584			537	35.462
					538	51.667			538	35.771
					539	51.729			539	35.8
					540	51.94			540	35.814
					541	52			541	35.83
					542	52.033			542	35.951
					543	52.034			543	36.12
					544	52.346			544	36.333
					545	52.424			545	36.354
					546	52.618			546	36.37
					547	52.721			547	36.719
					548	52.844			548	36.862
					549	52.865			549	37.048
					550	53.015			550	37.222
					551	53.017			551	37.32
					552	53.02			552	37.343
					553	53.082			553	37.419
					554	53.103			554	37.45
					555	53.111			555	37.644
					556	53.157			556	37.731
					557	53.167			557	38.06
					558	53.294			558	38.14
					559	53.404			559	38.175
					560	53.431			560	38.177
					561	53.483			561	38.182
					562	53.559			562	38.182
					563	53.67			563	38.204
					564	53.748			564	38.238
					565	53.908			565	39.169
					566	53.927			566	39.186
					567	53.955			567	39.28
					568	54			568	39.415
					569	54.056			569	39.453
					570	54.1			570	39.852
					571	54.123			571	40.086
					572	54.179			572	40.259
					573	54.271			573	40.339
					574	54.291			574	40.5
					575	54.316			575	40.959
					576	54.434			576	41.017
					577	54.5			577	41.855
					578	54.536			578	42.045
					579	54.587			579	42.351
					580	54.667			580	42.683
					581	54.846			581	42.786
					582	54.866			582	42.838
					583	55.07			583	42.926
					584	55.143			584	43.089
					585	55.145			585	43.655
					586	55.154			586	43.884
					587	55.267			587	44.361
					588	55.273			588	46.135
					589	55.277			589	46.923
					590	55.302			590	47.137
					591	55.302			591	47.453
					592	55.42			592	47.746
					593	55.482			593	47.9
					594	55.523			594	48.029
					595	55.643			595	50.53
					596	55.69			596	51.8
					597	55.71			597	52.593
					598	55.844			598	53.463
					599	55.916			599	55
					600	55.928			600	56.746
					601	56.143			601	66.962
					602	56.155
					603	56.161
					604	56.175
					605	56.24
					606	56.284
					607	56.342
					608	56.388
					609	56.747
					610	56.879
					611	56.962
					612	57
					613	57.036
					614	57.058
					615	57.111
					616	57.283
					617	57.455
					618	57.477
					619	57.505
					620	57.746
					621	57.757
					622	57.8
					623	57.869
					624	57.897
					625	57.953
					626	58.065
					627	58.071
					628	58.085
					629	58.167
					630	58.169
					631	58.17
					632	58.246
					633	58.328
					634	58.369
					635	58.492
					636	58.555
					637	58.593
					638	58.765
					639	58.893
					640	58.947
					641	58.973
					642	59.21
					643	59.313
					644	59.397
					645	59.414
					646	59.447
					647	59.522
					648	59.918
					649	60.022
					650	60.139
					651	60.172
					652	60.179
					653	60.391
					654	60.4
					655	60.455
					656	60.57
					657	60.583
					658	60.83
					659	61.035
					660	61.128
					661	61.282
					662	61.284
					663	61.328
					664	61.363
					665	61.411
					666	61.494
					667	61.541
					668	61.557
					669	61.667
					670	61.805
					671	61.819
					672	61.853
					673	61.903
					674	61.909
					675	61.962
					676	62.01
					677	62.015
					678	62.02
					679	62.055
					680	62.101
					681	62.24
					682	62.295
					683	62.297
					684	62.299
					685	62.318
					686	62.364
					687	62.436
					688	62.658
					689	62.73
					690	62.806
					691	62.862
					692	62.881
					693	62.886
					694	63.041
					695	63.117
					696	63.232
					697	63.272
					698	63.372
					699	63.514
					700	63.67
					701	63.822
					702	63.909
					703	64.02
					704	64.07
					705	64.099
					706	64.108
					707	64.11
					708	64.256
					709	64.338
					710	64.431
					711	64.585
					712	64.685
					713	64.688
					714	64.817
					715	64.838
					716	64.862
					717	65.059
					718	65.118
					719	65.154
					720	65.163
					721	65.174
					722	65.202
					723	65.56
					724	65.684
					725	65.698
					726	65.698
					727	65.703
					728	65.768
					729	65.821
					730	65.833
					731	65.885
					732	65.993
					733	66.048
					734	66.145
					735	66.232
					736	66.257
					737	66.29
					738	66.441
					739	66.535
					740	66.575
					741	66.609
					742	66.721
					743	66.965
					744	67.047
					745	67.195
					746	67.243
					747	67.339
					748	67.361
					749	67.49
					750	67.511
					751	67.583
					752	67.63
					753	68.016
					754	68.125
					755	68.281
					756	68.312
					757	68.341
					758	68.349
					759	68.473
					760	68.698
					761	68.748
					762	68.75
					763	68.825
					764	68.862
					765	69.041
					766	69.158
					767	69.175
					768	69.273
					769	69.41
					770	69.434
					771	69.455
					772	69.511
					773	69.578
					774	69.632
					775	69.778
					776	70
					777	70.12
					778	70.238
					779	70.368
					780	70.4
					781	70.521
					782	70.608
					783	70.789
					784	70.872
					785	70.873
					786	70.952
					787	70.967
					788	70.993
					789	71.033
					790	71.09
					791	71.12
					792	71.141
					793	71.215
					794	71.337
					795	71.397
					796	71.483
					797	71.513
					798	71.593
					799	71.593
					800	71.719
					801	71.881
					802	71.884
					803	72.1
					804	72.1
					805	72.192
					806	72.373
					807	72.427
					808	72.644
					809	72.695
					810	72.705
					811	72.718
					812	72.776
					813	72.844
					814	72.851
					815	72.939
					816	73.062
					817	73.179
					818	73.452
					819	73.543
					820	73.802
					821	73.911
					822	73.988
					823	74.138
					824	74.22
					825	74.241
					826	74.369
					827	74.579
					828	74.647
					829	74.948
					830	75.262
					831	75.267
					832	75.324
					833	75.394
					834	75.467
					835	75.506
					836	75.526
					837	75.659
					838	75.908
					839	76.037
					840	76.053
					841	76.137
					842	76.442
					843	76.451
					844	76.48
					845	76.647
					846	76.691
					847	76.777
					848	76.819
					849	77.155
					850	77.25
					851	77.452
					852	77.459
					853	77.649
					854	77.699
					855	77.911
					856	77.981
					857	78.24
					858	78.382
					859	78.39
					860	78.583
					861	78.667
					862	78.691
					863	78.704
					864	79.031
					865	79.061
					866	79.229
					867	79.404
					868	79.489
					869	79.649
					870	79.67
					871	79.769
					872	79.788
					873	79.839
					874	80.07
					875	80.214
					876	80.254
					877	80.263
					878	80.469
					879	81.039
					880	81.111
					881	81.413
					882	81.588
					883	81.701
					884	81.768
					885	81.795
					886	81.909
					887	81.94
					888	82.034
					889	82.215
					890	82.241
					891	82.284
					892	82.435
					893	82.496
					894	82.524
					895	82.681
					896	82.839
					897	83
					898	83.036
					899	83.474
					900	83.613
					901	83.681
					902	83.846
					903	83.908
					904	83.981
					905	84.008
					906	84.492
					907	84.535
					908	84.942
					909	85.074
					910	85.387
					911	85.805
					912	85.977
					913	86.359
					914	86.902
					915	87.227
					916	89.17
					917	90.345
					918	90.412
					919	90.91
					920	94.593
